# Supplementary material for: Dietary melanoidins as emerging functional components: interactions with gut microbiota and implications for nutritional modulation of intestinal health
Source: Front Nutr. 2025 Dec 4;12:1672681. doi: 10.3389/fnut.2025.1672681 (PMC12713420; doi:10.3389/fnut.2025.1672681)
Supplement: Supplementary file 1 [file Table_1.XLSX]

## Sheet: Table S1
	Originally Reported Value				Converted Value
Source	Protein	Polyphenol	Polysaccharides	Melanoidins	Protein	Polyphenol	Polysaccharides	Melanoidins	Ref
Soy sauce (1-3 kDa)	5.02 ± 0.31%	0.20 ± 0.05%	1.60 ± 0.06%	0.31 ± 0.07 g/100 mL	5.02 ± 0.31%	0.20 ± 0.05%	1.60 ± 0.06%	0.31 ± 0.07 g/100 mL	(17)
Soy sauce (3-10 kDa)	5.08 ± 0.27%	0.56 ± 0.10%	1.71 ± 0.13%	0.42 ± 0.09 g/100 mL	5.08 ± 0.27%	0.56 ± 0.10%	1.71 ± 0.13%	0.42 ± 0.09 g/100 mL	(17)
Soy sauce (10-30 kDa)	7.18 ± 0.40%	0.88 ± 0.12%	1.73 ± 0.11%	0.20 ± 0.05 g/100 mL	7.18 ± 0.40%	0.88 ± 0.12%	1.73 ± 0.11%	0.20 ± 0.05 g/100 mL	(17)
Soy sauce (30-50 kDa)	8.32 ± 0.45%	0.55 ± 0.08%	2.22 ± 0.16%	0.61 ± 0.10 g/100 mL	8.32 ± 0.45%	0.55 ± 0.08%	2.22 ± 0.16%	0.61 ± 0.10 g/100 mL	(17)
Soy sauce (>50 kDa)	10.52 ± 0.72%	0.43 ± 0.06%	2.83 ± 0.19%	0.90 ± 0.13 g/100 mL	10.52 ± 0.72%	0.43 ± 0.06%	2.83 ± 0.19%	0.90 ± 0.13 g/100 mL	(17)
Soy sauce	18.36 ± 0.57%	1.45 ± 0.15%	5.32 ± 0.24%	2.44 g/100 mL	18.36 ± 0.57%	1.45 ± 0.15%	5.32 ± 0.24%	2.44 g/100 mL	(17)
Dark beer	5.02 ± 0.03 g/100 g	2.91 ± 0.36 g/100 g	71.78 ± 4.46 g/100 g	1.23 ± 0.06 g/100 mL	5.02 ± 0.03%	2.91 ± 0.36%	71.78 ± 4.46%	1.23 ± 0.06 g/100 mL	(18)
Dark beer (APE-M)	2.57 ± 0.00 g/100 g	1.41 ± 0.02 g/100 g	7.89 ± 0.48 g/100 g	12.33 ± 0.60 g/100 g	2.57 ± 0.00%	1.41 ± 0.02%	7.89 ± 0.48%	12.33 ± 0.60%	(19)
Dark beer (MAE-M)	6.40 ± 0.10 g/100 g	1.76 ± 0.02 g/100 g	NA	13.63 ± 0.34%	6.40 ± 0.10%	1.76 ± 0.02%	NA	13.63 ± 0.34%	(19)
Vinegar	11.96 ± 0.42 mg/g	46.35 ± 5.21 mg/g	510.10 ± 54.10 mg/g	93.0 ± 2.7 g/kg	1.20 ± 0.04%	4.64 ± 0.52%	51.01 ± 0.54%	9.30 ± 0.27%	(5)
Spent grain (RF1)	14.15 ± 0.64 mg/g	5.23 ± 0.07 mg/g	131.90 ± 4.62 mg/g	9.69 ± 1.85 mg/g	1.42 ± 0.06%	0.52 ± 0.01%	13.19 ± 0.46%	0.97 ± 0.19%	(20)
Spent grain (RF2)	59.58 ± 2.41 mg/g	8.73 ± 0.10 mg/g	61.84 ± 2.02 mg/g	72.40 ± 3.67 mg/g	5.96 ± 0.24%	0.87 ± 0.01%	6.18 ± 0.20%	7.24 ± 0.37%	(20)
Spent grain (RF3)	50.01 ± 4.99 mg/g	5.56 ± 0.13 mg/g	32.93 ± 1.04 mg/g	12.20 ± 1.59 mg/g	5.00 ± 0.45%	0.56 ± 0.01%	3.30 ± 0.10%	1.22 ± 0.16%	(20)
Spent grain (RF4)	88.98 ± 3.89 mg/g	18.31 ± 1.23 mg/g	164.30 ± 3.27 mg/g	174.30 ± 5.80 mg/g	8.89 ± 0.39%	1.83 ± 0.12%	16.43 ± 0.33%	17.43 ± 0.58%	(20)
Chinese liquor (MAF)	308.57 ± 5.16 mg/g	40.68 ± 3.11 mg/g	447.26 ± 10.81 mg/g	170.30 ± 4.12 mg/g	30.86 ± 0.52%	4.07 ± 0.31%	44.73 ± 1.08%	17.03 ± 0.41%	(21)
Chinese liquor (MBF)	235.71 ± 2.35 mg/g	27.55 ± 1.63 mg/g	560.19 ± 4.98 mg/g	133.60 ± 5.48 g/kg	23.57 ± 0.24%	2.76 ± 0.16%	56.02 ± 0.50%	13.36 ± 0.55%	(21)
Chinese liquor (MAD)	327.78 ± 6.38 mg/g	42.71 ± 2.56 mg/g	565.28 ± 12.19 mg/g	268.60 ± 7.41 g/kg	32.78 ± 0.64%	4.27 ± 0.26%	56.53 ± 1.22%	26.86 ± 0.74%	(21)
Black Wolfberry (<3KDa KDa)	1.05 ± 0.07%	0.25 ± 0.01%	6.09 ± 0.60%	24.21 ± 3.01%	1.05 ± 0.07%	0.25 ± 0.01%	6.09 ± 0.60%	24.21 ± 3.01%	(22)
Black Wolfberry (3-10 KDa)	1.10 ± 0.03%	0.26 ± 0.01%	7.14 ± 0.31%	59.37 ± 3.66%	1.10 ± 0.03%	0.26 ± 0.01%	7.14 ± 0.31%	59.37 ± 3.66%	(22)
Black Wolfberry (10-50 KDa)	1.15 ± 0.03%	0.30 ± 0.01%	5.91 ± 0.24%	12.90 ± 1.25%	1.15 ± 0.03%	0.30 ± 0.01%	5.91 ± 0.24%	12.90 ± 1.25%	(22)
Black Wolfberry (>50 KDa)	1.26 ± 0.03%	0.49 ± 0.01%	7.06 ± 0.14%	3.52 ± 0.98%	1.26 ± 0.03%	0.49 ± 0.01%	7.06 ± 0.14%	3.52 ± 0.98%	(22)
Black ginseng	0.87 ± 0.03%	NA	13.12 ± 0.39%	72.54 ± 0.62%	0.87 ± 0.03%	NA	13.12 ± 0.39%	72.54 ± 0.62%	(23)
